# Supplementary material for: Economic Burden of Not Complying with Canadian Food Recommendations in 2018
Source: Nutrients. 2019 Oct 20;11(10):2529. doi: 10.3390/nu11102529 (PMC6835951; doi:10.3390/nu11102529)
Supplement: Supplementary file 1 [file nutrients-11-02529-s001.zip]

Archive with 9 entries (6 files):
- Supplementary materials/
- __MACOSX/
- __MACOSX/Supplementary materials/
- __MACOSX/Supplementary materials/._Figure 1.pdf
- Supplementary materials/S1 Table_Aug21.docx
- __MACOSX/Supplementary materials/._S1 Table_Aug21.docx
- Supplementary materials/S2 Table_Aug21.docx
- __MACOSX/Supplementary materials/._S2 Table_Aug21.docx
- __MACOSX/._Supplementary materials
